# Supplementary material for: Anthraquinone-2-Carboxylic Acid Is a Potential Antiviral Candidate Against Influenza Viruses In Vitro and In Vivo
Source: Viruses. 2025 Apr 27;17(5):628. doi: 10.3390/v17050628 (PMC12115614; doi:10.3390/v17050628)
Supplement: Supplementary file 1 [file viruses-17-00628-s001.zip]

Archive with 1 entries (1 files):
- viruses-3570829-supplementary.pdf
